# Supplementary material for: Application of machine learning algorithms to predict early childhood development in children aged 24–59 months across three East African countries
Source: PLoS One. 2025 Sep 12;20(9):e0332023. doi: 10.1371/journal.pone.0332023 (PMC12431311; doi:10.1371/journal.pone.0332023)
Supplement: S1 Syntax — (ZIP) [file pone.0332023.s002.zip]

Archive with 3 entries (3 files):
- main_ECD-checkpoint.ipynb
- ECD_Model comparison-checkpoint.ipynb
- ECD_Resampling-checkpoint.ipynb
