# Supplementary material for: Application of machine learning algorithms to predict early childhood development in children aged 24–59 months across three East African countries
Source: PLoS One. 2025 Sep 12;20(9):e0332023. doi: 10.1371/journal.pone.0332023 (PMC12431311; doi:10.1371/journal.pone.0332023)
Supplement: S1 Syntax — (ZIP) [file pone.0332023.s002.zip › main_ECD-checkpoint.ipynb]

# %% [code]
# Import necessary Libraries or install if not yet installed
import pandas as pd
import numpy as np
import matplotlib.pyplot as plt
import seaborn as sns
from mpl_toolkits.mplot3d import Axes3D
from sklearn.preprocessing import StandardScaler
import os
os.chdir('..')
get_ipython().run_line_magic('matplotlib', 'inline')
import json
import glob

# %% [code]
# set the data paht/location
data = pd.read_stata("C:/Users/Tester/Desktop/ECD - East Africa/cleaned_EA.dta")

# %% [code]
#Let's see the first five elements of the dataset
data.head()

# %% [code]
#See the shape/size of the dataset
data.shape

# %% [code]
#see the column names
data.columns

# %% [code]
#see the data type
data.dtypes

# %% [code]
#See the unique values in each variables
data.nunique()

# %% [code]
#see the descriptive statistics of each variables
data["child_sex"].describe()

# %% [code]
#see the value counts of variables
print (data["child_sex"].value_counts())
print (data["child_age"].value_counts())
print (data["education_level"].value_counts())
print (data["media_exposure"].value_counts())
print (data["drug_intestinal_parasite"].value_counts())
print (data["current_age"].value_counts())
print (data["wealth_Index"].value_counts())
print (data["EaChDisease"].value_counts())

# %% [code]
#see the value counts of variables
data["ECD"].value_counts()

# %% [code]
#See missing values if there is
data.isnull().sum() 

# %% [code]
#See the general information of the dataset
data.info()

# %% [code]
#Visualise missing values if there is/ We are using a cleaned data, so no missing data for now
sns.heatmap(data.isnull(),yticklabels=False,cbar=False,cmap='viridis')

# %% [code]
#dropping a variable with missing >=40%#
data= data.drop('birth_wt', axis=1)
data= data.drop('baby_postnatal_check', axis=1)
data= data.drop('stunted', axis=1)
data= data.drop('wasted', axis=1)
data= data.drop('underwt', axis=1)
data= data.drop('overwt', axis=1)
data= data.drop('number_ANC', axis=1)
data= data.drop('fathers_edu', axis=1)
data= data.drop('health_insurance', axis=1)
data= data.drop('frequency_internet_use', axis=1)

# %% [code]
#We can do a specific and detailed assesment of each variable.
#For example, let's see the distribution of number of birth_order, Age and blood pressure
data.birth_order.value_counts().plot(kind = "bar")
plt.legend()
plt.grid(True)
plt.xlabel('birth_order')
plt.ylabel('Frequency')

# %% [code]
from sklearn.preprocessing import LabelEncoder 

# %% [code]
# Convert categorical data to numerical data using LabelEncoder 
le = LabelEncoder()
data['child_sex'] = le.fit_transform(data['child_sex'])
data['child_age'] = le.fit_transform(data['child_age'])
data['residence'] = le.fit_transform(data['residence'])
data['supplemented_VitA'] = le.fit_transform(data['supplemented_VitA'])
data['drug_intestinal_parasite'] = le.fit_transform(data['drug_intestinal_parasite'])
data['HH_head_sex'] = le.fit_transform(data['HH_head_sex'])
data['birth_order'] = le.fit_transform(data['birth_order'])
data['preceding_birth_interval'] = le.fit_transform(data['preceding_birth_interval'])
data['EaChDisease'] = le.fit_transform(data['EaChDisease'])
data['current_age'] = le.fit_transform(data['current_age'])
data['education_level'] = le.fit_transform(data['education_level'])
data['marital_status'] = le.fit_transform(data['marital_status'])
data['working_status'] = le.fit_transform(data['working_status'])
data['wealth_Index'] = le.fit_transform(data['wealth_Index'])
data['distance_to_facility'] = le.fit_transform(data['distance_to_facility'])
data['media_exposure'] = le.fit_transform(data['media_exposure'])
data['No_HH_Member'] = le.fit_transform(data['No_HH_Member'])
data['diarrhea'] = le.fit_transform(data['diarrhea'])
data['cough'] = le.fit_transform(data['cough'])
data['internet_use'] = le.fit_transform(data['internet_use'])

# %% [code]
# View the converted DataFrame
print(data)

# %% [code]
#see the value counts of variables
print (data["child_sex"].value_counts())
print (data["child_age"].value_counts())
print (data["education_level"].value_counts())
print (data["media_exposure"].value_counts())
print (data["drug_intestinal_parasite"].value_counts())
print (data["current_age"].value_counts())
print (data["wealth_Index"].value_counts())
print (data["EaChDisease"].value_counts())

# %% [code]
# Now lets see the correlation with in the variables in the dataset
data.corr() #This function is the default pearson correlation function.

# %% [code]
#see the correlation heatmap
sns.heatmap(data.corr(), cmap='inferno') #Very good correlation 

# %% [code]
data["child_sex"].value_counts()

# %% [code]
data['ECD'].corr(data['child_sex'])

# %% [code]
corr= data.corr()

# %% [code]
# Getting the Upper Triangle of the co-relation matrix
matrix = np.triu(np.ones_like(corr))

# %% [code]
# using the upper triangle matrix as mask 
sns.heatmap(data.corr(), mask=matrix)

# %% [code]
#Defining the outcome variable and the independent variables/ECD in our case
X= data.drop(["ECD"], axis = 1)
Y= data["ECD"]

# %% [code]
Y

# %% [code]
#See if the outcome variable is balanced
sns.countplot(x='ECD', data=data)

# %% [code]
# Train/Test split
from sklearn.model_selection import train_test_split
x_train, x_test, y_train, y_test = train_test_split(X, Y, test_size = 0.2, random_state = 42)

# %% [code]
#From the resampling comparision file, we can see that the baseline model performed relatively better and we proceed using it to develope the model used in this study

# %% [code]
# see the shape of the resampled dataset
print("x_train : ",x_train.shape)

# %% [code]
print("x_test : ",x_test.shape)

# %% [code]
print("y_train : ",y_train.shape)

# %% [code]
print("y_test : ",y_test.shape)

# %% [code]
# Convert the arrays or DataFrames to DataFrames if needed
x_train_df = pd.DataFrame(x_train)
x_test_df = pd.DataFrame(x_test)
y_train_df = pd.DataFrame(y_train)
y_test_df = pd.DataFrame(y_test)

# %% [code]
#From the model comparision module, we identified that three models perform better (RF and XGB)
#Training the first model, rf
#rf gride search (done) and model training
from sklearn.ensemble import RandomForestClassifier
rfc_tuned = RandomForestClassifier(criterion = 'gini', max_depth = 4, max_features= 'sqrt', min_samples_leaf= 1, min_samples_split= 10, n_estimators = 50, random_state = 42)
rfc_tuned.fit(x_train, y_train)

# %% [code]
# Make predictions on the test set
rfc_pred= rfc_tuned.predict(x_test)

# %% [code]
#Training the second model, XGB
#XGB grid search(done) and model training
from xgboost import XGBClassifier
xgb_tuned=XGBClassifier(learning_rate= 0.01, max_depth= 3, n_estimators= 200)
xgb_tuned.fit(x_train, y_train)

# %% [code]
# Make predictions on the test set
XGBpred= xgb_tuned.predict(x_test)

# %% [code]
# Ensemling the models
# Import required libraries
from sklearn.ensemble import VotingClassifier

# %% [code]
# Create an ensemble model using VotingClassifier based on the best model from the model comparison file
ensemble_model = VotingClassifier(estimators=[('rf',rfc_tuned), ('xgb', xgb_tuned)], voting='soft')

# %% [code]
# Fit the ensemble model to the data
ensemble_model.fit(x_train, y_train)

# %% [code]
# Predict the target variable
y_pred_ensemble = ensemble_model.predict(x_train)

# %% [code]
from sklearn.metrics import classification_report
print(classification_report(y_train, y_pred_ensemble))

# %% [code]
# Ensure the predictions have the same number of samples
min_samples = min(len(rfc_pred), len(XGBpred))
rf_predictions = rfc_pred[:min_samples]
xgb_predictions = XGBpred[:min_samples]
y_test = y_test[:min_samples]

# %% [code]
ensemble_predictions = []
for i in range(len(y_test)):
    # Majority voting
    votes = rfc_pred[i] + XGBpred[i]
    ensemble_predictions.append(1 if votes >= 2 else 0)

# %% [code]
# calculating the metrics
from sklearn.metrics import confusion_matrix
from sklearn.metrics import recall_score
cm = confusion_matrix(y_test, ensemble_predictions)

# %% [code]
# calculate sensitivity/recall
sensitivity = recall_score(y_test, ensemble_predictions)
# calculate specificity
specificity = cm[0,0] / (cm[0,0] + cm[0,1])
# print the results
print("Sensitivity:", sensitivity)
print("Specificity:", specificity)

# %% [code]
# Use learning_curve to generate the training and test accuracy scores
from sklearn.model_selection import learning_curve, train_test_split
train_sizes, train_scores, test_scores = learning_curve(ensemble_model, x_train, y_train, cv=10)

# %% [code]
# Calculate the mean and standard deviation of the training and test accuracy scores
train_scores_mean = np.mean(train_scores, axis=1)
train_scores_std = np.std(train_scores, axis=1)
test_scores_mean = np.mean(test_scores, axis=1)
test_scores_std = np.std(test_scores, axis=1)

# %% [code]
#results#
print (train_scores_mean)
print (train_scores_std)
print (test_scores_mean)
print (test_scores_std)

# %% [code]
# Plot the learning curve
plt.plot(train_sizes, train_scores_mean, 'o-', color="r", label="Training Score")
plt.plot(train_sizes, test_scores_mean, 'o-', color="g", label="Cross-Validation Score")
plt.fill_between(train_sizes, train_scores_mean - train_scores_std, train_scores_mean + train_scores_std, alpha=0.1, color="r")
plt.fill_between(train_sizes, test_scores_mean - test_scores_std, test_scores_mean + test_scores_std, alpha=0.1, color="g")
plt.xlabel("Training examples")
plt.ylabel("Score")
plt.legend(loc="best")
plt.show()

# %% [code]
# Extract feature importances from the base classifiers
rf_feature_importances = rfc_tuned.feature_importances_
xgb_feature_importances = xgb_tuned.feature_importances_

# %% [code]
# Calculate average feature importance across the Gradient Boosting and XGBoost classifiers
ensemble_feature_importances = (rf_feature_importances + xgb_feature_importances ) / 2

# %% [code]
# Sort feature importances in descending order
sorted_indices = np.argsort(ensemble_feature_importances)[::-1]
sorted_importances = ensemble_feature_importances[sorted_indices]
sorted_features = np.arange(X.shape[1])[sorted_indices]

# %% [code]
sorted_features

# %% [code]
ensemble_feature_importances

# %% [code]
# Create a list of feature names
feature_names = X.columns
feature_names

# %% [code]
feature_importances = pd.DataFrame(ensemble_feature_importances, index= feature_names)
feature_importances.head()

# %% [code]
features = list(feature_importances [feature_importances[0]>0].index)
features

# %% [code]
# Plot the feature importances
plt.figure( figsize=(8, 6))
plt.bar(np.arange(len(feature_names)), feature_importances[0], alpha=0.9, width=0.35, align='edge', label='Ensemble model')
plt.xticks(np.arange(len(feature_names)), feature_names, rotation=90)
plt.xlabel('Features')
plt.ylabel('Importance')
plt.title('Feature Importance')
plt.savefig('newa.tiff', bbox_inches="tight",dpi = 700)

# %% [code]
# Plot the feature importances
plt.figure(figsize=(8, 6))
plt.bar(range(X.shape[1]), ensemble_feature_importances, align='center')
plt.xticks(range(X.shape[1]), sorted_features)
plt.xlabel('Feature Index')
plt.ylabel('Importance')
plt.title('Feature Importance')
plt.show()

# %% [code]
# Plot the SHAP values
def model_predict(x_test):
    return ensemble_model.predict(x_test)

# %% [code]
import shap
explainer = shap.Explainer(model_predict, x_test)
shap_values = explainer(x_test)

# %% [code]
shap.summary_plot(shap_values, x_test)

# %% [code]
#compute shap values
explainer = shap.Explainer(model_predict, x_test)
shap_values = explainer(x_test)

# %% [code]
# Check if shap_values is a vector, and if so, convert it to a matrix
if len(shap_values.shape) == 1:
    shap_values = shap_values.reshape((-1, x_test.shape[1]))

# %% [code]
shap.summary_plot(shap_values.data, x_test.values, feature_names = x_test.columns)
x_test.shape

# %% [code]
#compute shap values
explainer = shap.Explainer(model_predict, x_test)
shap_values = explainer(x_test)

# %% [code]
# Check if shap_values is a vector, and if so, convert it to a matrix
if len(shap_values.shape) == 1:
    shap_values = shap_values.reshape((-1, x_test.shape[1]))

# %% [code]
shap.summary_plot(shap_values.data, x_test.values, feature_names = x_test.columns, plot_type = "violin")

# %% [code]
#compute shap values
explainer = shap.Explainer(model_predict, x_test)
shap_values = explainer(x_test)

# %% [code]
# Check if shap_values is a vector, and if so, convert it to a matrix
if len(shap_values.shape) == 1:
    shap_values = shap_values.reshape((-1, x_test.shape[1]))

# %% [code]
shap.summary_plot(shap_values, x_test)

# %% [code]
#compute shap values
explainer = shap.Explainer(model_predict, x_test)
shap_values = explainer(x_test)

# %% [code]
# Check if shap_values is a vector, and if so, convert it to a matrix
if len(shap_values.shape) == 1:
    shap_values = shap_values.reshape((-1, x_test.shape[1]))

# %% [code]
import matplotlib.pyplot as pl

# %% [code]
shap.plots.beeswarm(shap_values, show=False)
pl.savefig("shap.tiff",bbox_inches="tight", dpi=700)

# %% [code]
shap.plots.beeswarm(shap_values) #shap.plots.beeswarm(shap_values, plot_type= "violin")# ... this was the original code

# %% [code]
shap.plots.bar(shap_values, show=False)
pl.savefig("shap_values.tiff",bbox_inches="tight", dpi=700)

# %% [code]
shap.plots.bar(shap_values)

# %% [code]
shap_values.values.max(axis=0)

# %% [code]
shap_values.values.min(axis=0)

# %% [code]
min_shap = shap_values.values.min(axis=0)
max_shap = shap_values.values.max(axis=0)

shap_summary = pd.DataFrame({
    'Feature': feature_names,
    'Min_SHAP': min_shap,
    'Max_SHAP': max_shap
})

# %% [code]
print("\n=== Min and Max SHAP Values Table (Class 1 Prediction) ===")
print(shap_summary)

# %% [code]
shap_summary

# %% [code]
#visualize the first prediction's explanation with default colors
shap.initjs()
shap.plots.force(shap_values[0,:])

# %% [code]
shap.plots.waterfall(shap_values[2])

# %% [code]
#compute shap values
explainer = shap.Explainer(model_predict, x_test)
shap_values = explainer(x_test)

# %% [code]
# Check if shap_values is a vector, and if so, convert it to a matrix
if len(shap_values.shape) == 1:
    shap_values = shap_values.reshape((-1, x_test.shape[1]))

# %% [code]
shap.summary_plot(shap_values, plot_type = "violin")

# %% [code]
#compute shap values
explainer = shap.Explainer(model_predict, x_test)
shap_values = explainer(x_test)

# %% [code]
# Check if shap_values is a vector, and if so, convert it to a matrix
if len(shap_values.shape) == 1:
    shap_values = shap_values.reshape((-1, x_test.shape[1]))

# %% [code]
shap.summary_plot(shap_values.data, x_test.values, feature_names = x_test.columns, plot_type = "violin")

# %% [code]
