# Supplementary material for: Application of machine learning algorithms to predict early childhood development in children aged 24–59 months across three East African countries
Source: PLoS One. 2025 Sep 12;20(9):e0332023. doi: 10.1371/journal.pone.0332023 (PMC12431311; doi:10.1371/journal.pone.0332023)
Supplement: S1 Syntax — (ZIP) [file pone.0332023.s002.zip › ECD_Model comparison-checkpoint.ipynb]

# %% [code]
#comparision of the tested models before choosing the main model#

# %% [code]
# Libraries
import pandas as pd
import numpy as np
from scipy.stats import chi2_contingency
import matplotlib.pyplot as plt
import seaborn as sns
from mpl_toolkits.mplot3d import Axes3D
from sklearn.preprocessing import StandardScaler
import os
os.chdir('..')
get_ipython().run_line_magic('matplotlib', 'inline')
import json
import glob

# %% [code]
data = pd.read_stata("C:/Users/Tester/Desktop/ECD - East Africa/cleaned_EA.dta")

# %% [code]
#summary of the data
data.info()

# %% [code]
#see the missing values
data.isnull().sum()

# %% [code]
#see the heatmap of missing values
sns.heatmap(data.isnull(),yticklabels=False,cbar=False,cmap='viridis')

# %% [code]
# see the nature of outcome variable's class imbalance
sns.countplot(x='ECD', data=data) #The imbalance is fair in our case

# %% [code]
# Plot all the variables using histogram subplots
fig, axes = plt.subplots(nrows=len(data.columns), ncols=1, figsize=(10,len(data.columns)*4))
for i, col in enumerate(data.columns):
    sns.histplot(data[col], ax=axes[i], kde=False, color='b')
    axes[i].set_title(f"Distribution of {col}")
# Show the plot
plt.tight_layout()
plt.show()

# %% [code]
#dropping a variable with missing >=40%#
data= data.drop('birth_wt', axis=1)
data= data.drop('baby_postnatal_check', axis=1)
data= data.drop('stunted', axis=1)
data= data.drop('wasted', axis=1)
data= data.drop('underwt', axis=1)
data= data.drop('overwt', axis=1)
data= data.drop('number_ANC', axis=1)
data= data.drop('fathers_edu', axis=1)
data= data.drop('health_insurance', axis=1)
data= data.drop('frequency_internet_use', axis=1)

# %% [code]
from sklearn.preprocessing import LabelEncoder 

# %% [code]
# Convert categorical data to numerical data using LabelEncoder 
le = LabelEncoder()
data['child_sex'] = le.fit_transform(data['child_sex'])
data['child_age'] = le.fit_transform(data['child_age'])
data['residence'] = le.fit_transform(data['residence'])
data['supplemented_VitA'] = le.fit_transform(data['supplemented_VitA'])
data['drug_intestinal_parasite'] = le.fit_transform(data['drug_intestinal_parasite'])
data['HH_head_sex'] = le.fit_transform(data['HH_head_sex'])
data['birth_order'] = le.fit_transform(data['birth_order'])
data['preceding_birth_interval'] = le.fit_transform(data['preceding_birth_interval'])
data['EaChDisease'] = le.fit_transform(data['EaChDisease'])
data['current_age'] = le.fit_transform(data['current_age'])
data['education_level'] = le.fit_transform(data['education_level'])
data['marital_status'] = le.fit_transform(data['marital_status'])
data['working_status'] = le.fit_transform(data['working_status'])
data['wealth_Index'] = le.fit_transform(data['wealth_Index'])
data['distance_to_facility'] = le.fit_transform(data['distance_to_facility'])
data['media_exposure'] = le.fit_transform(data['media_exposure'])
data['No_HH_Member'] = le.fit_transform(data['No_HH_Member'])
data['diarrhea'] = le.fit_transform(data['diarrhea'])
data['cough'] = le.fit_transform(data['cough'])
data['internet_use'] = le.fit_transform(data['internet_use'])

# %% [code]
# Now lets see the correlation with in the variables in the dataset
data.corr() #This function is the default pearson correlation function.

# %% [code]
#see the correlation heatmap
sns.heatmap(data.corr(), cmap='inferno') #Very good correlation 

# %% [code]
#Building prediction model#

# %% [code]
#Before we start training and testing, we need to split our dataset for training and testing
#define the independent and dependent variable
X= data.drop(["ECD"], axis = 1)
Y= data["ECD"]

# Train/Test split
from sklearn.model_selection import train_test_split
x_train, x_test, y_train, y_test = train_test_split(X, Y, test_size = 0.2, random_state = 42)

# %% [code]
# Model training
from sklearn.ensemble import RandomForestClassifier
clf = RandomForestClassifier(n_estimators = 500, max_depth = 4, max_features = 3, bootstrap = True, random_state = 18).fit(x_train, y_train)

# %% [code]
from sklearn.metrics import classification_report
baseline_prediction = clf.predict(x_test)

# %% [code]
# Check the model performance
print(classification_report(y_test, baseline_prediction))

# %% [code]
#Baseline Model hyperparameter tuning was done but no significant difference observed.
# Define the Random Forest Regressor
from sklearn.ensemble import RandomForestClassifier
rf = RandomForestClassifier()

# %% [code]
# Define the parameter grid for Grid Search
param_grid = {
    'n_estimators': [50, 100, 150],
    'max_depth': [4,6,8, 10],
    'min_samples_leaf': [1, 2, 4],
    'min_samples_split': [2, 5, 10],
    'max_features': ['sqrt', 'log2'],
    'criterion' :['gini', 'entropy'],
    'random_state' : [42]
}

# %% [code]
# Define the K-Fold cross-validation
from sklearn.model_selection import KFold
kf = KFold(n_splits=5, shuffle=True, random_state=42)

# %% [code]
# Define the Grid Search with K-Fold cross-validation
from sklearn.model_selection import GridSearchCV
grid_search = GridSearchCV(rf, param_grid=param_grid, cv=kf)

# %% [code]
# Fit the Grid Search to the ECD dataset
grid_search.fit(X, Y)

# %% [code]
# Print the best parameters and the best score
print("Best parameters: ", grid_search.best_params_)
print("Best score: ", grid_search.best_score_)

# %% [code]
rf_tuned = RandomForestClassifier(criterion = 'gini', max_depth = 4, max_features= 'sqrt', min_samples_leaf= 1, min_samples_split= 10, n_estimators = 50, random_state = 42).fit(x_train, y_train)
tuned_baseline_prediction = rf_tuned.predict(x_test)

# %% [code]
# Check the model performance
print(classification_report(y_test, tuned_baseline_prediction))

# %% [code]
# The baseline model was better than the resampled. Therefore we will proceed with the baseline model withone resampling ones.
#please refer to the resampling comparison file. 

# %% [code]
# Model 1: RF (Random Forest)

# %% [code]
#Grid search (done already) and Train RF
from sklearn.ensemble import RandomForestClassifier
rfc_tuned = RandomForestClassifier(criterion = 'gini', max_depth = 4, max_features= 'sqrt', min_samples_leaf= 1, min_samples_split= 10, n_estimators = 50, random_state = 42)
rfc_tuned.fit(x_train, y_train)

# %% [code]
rfc_pred= rfc_tuned.predict(x_test)
print(classification_report(y_test, rfc_pred))

# %% [code]
#see the metrics
from sklearn.metrics import confusion_matrix
from sklearn.metrics import recall_score
cm = confusion_matrix(y_test, rfc_pred)

# %% [code]
# calculate sensitivity/recall
sensitivity = recall_score(y_test, rfc_pred)
# calculate specificity
specificity = cm[0,0] / (cm[0,0] + cm[0,1])
# print the results
print("Sensitivity:", sensitivity)
print("Specificity:", specificity)

# %% [code]
from sklearn.metrics import RocCurveDisplay
rfc_disp = RocCurveDisplay.from_estimator(rfc_tuned, x_test, y_test)
plt.show()

# %% [code]
# Model 3: KNN (K nearest Neighbors)

# %% [code]
# hyperparameter tuning for KNN
from sklearn.neighbors import KNeighborsClassifier


# %% [code]
#KNN Model grid search (done) and training
# Create a K-Nearest Neighbors model
from sklearn.neighbors import KNeighborsClassifier
KNN_tuned = KNeighborsClassifier(n_neighbors=3)

# %% [code]
# Train the model using the training sets
KNN_tuned.fit(x_train, y_train)

# %% [code]
# Predict the output for the test data
KNNpred = KNN_tuned.predict(x_test)

# %% [code]
print(classification_report(y_test, KNNpred))

# %% [code]
cm = confusion_matrix(y_test, KNNpred)
# calculate sensitivity/recall
sensitivity = recall_score(y_test, KNNpred)
# calculate specificity
specificity = cm[0,0] / (cm[0,0] + cm[0,1])
# print the results
print("Sensitivity:", sensitivity)
print("Specificity:", specificity)

# %% [code]
from sklearn.metrics import RocCurveDisplay
rfc_disp = RocCurveDisplay.from_estimator(KNN_tuned, x_test, y_test)
plt.show()

# %% [code]
# Model 4: SVM (Support vector machine)

# %% [code]
#SVM gride search (done) and model training
from sklearn.svm import SVC
svc_tuned = SVC(probability=True, C= 1, gamma= 1, kernel= 'rbf')
svc_tuned.fit(x_train, y_train)

# %% [code]
svc_pred= svc_tuned.predict(x_test)
print(classification_report(y_test, svc_pred))

# %% [code]
cm = confusion_matrix(y_test, svc_pred)
# calculate sensitivity/recall
sensitivity = recall_score(y_test, svc_pred)
# calculate specificity
specificity = cm[0,0] / (cm[0,0] + cm[0,1])
# print the results
print("Sensitivity:", sensitivity)
print("Specificity:", specificity)

# %% [code]
from sklearn.metrics import RocCurveDisplay
rfc_disp = RocCurveDisplay.from_estimator(svc_tuned, x_test, y_test)
plt.show()

# %% [code]
# Model 5: NB (Nieve bays)

# %% [code]
#NB grid search (done) and model training
from sklearn.naive_bayes import GaussianNB
nb_tuned = GaussianNB(var_smoothing= 0.008111308307896872)
nb_tuned.fit(x_train, y_train)

# %% [code]
Nbpred = nb_tuned.predict(x_test)

# %% [code]
print(classification_report(y_test, Nbpred))

# %% [code]
cm = confusion_matrix(y_test, Nbpred)
# calculate sensitivity/recall
sensitivity = recall_score(y_test, Nbpred)
# calculate specificity
specificity = cm[0,0] / (cm[0,0] + cm[0,1])
# print the results
print("Sensitivity:", sensitivity)
print("Specificity:", specificity)

# %% [code]
from sklearn.metrics import RocCurveDisplay
rfc_disp = RocCurveDisplay.from_estimator(nb_tuned, x_test, y_test)
plt.show()

# %% [code]
# Model 6: LR (Logistic regression)

# %% [code]
#LR grid search (done) and model training
from sklearn.linear_model import LogisticRegression
lr_tuned = LogisticRegression(C=10, penalty = 'l2')
lr_tuned.fit(x_train, y_train)

# %% [code]
# Predict the output for the test data
LRpred = lr_tuned.predict(x_test)
print(classification_report(y_test, LRpred))

# %% [code]
cm = confusion_matrix(y_test, LRpred)
# calculate sensitivity/recall
sensitivity = recall_score(y_test, LRpred)
# calculate specificity
specificity = cm[0,0] / (cm[0,0] + cm[0,1])
# print the results
print("Sensitivity:", sensitivity)
print("Specificity:", specificity)

# %% [code]
from sklearn.metrics import RocCurveDisplay
rfc_disp = RocCurveDisplay.from_estimator(lr_tuned, x_test, y_test)
plt.show()

# %% [code]
# Model 7: GB (Gradiant boosting)

# %% [code]
#GB grid search (done) and model training
from sklearn.ensemble import GradientBoostingClassifier
gb_tuned = GradientBoostingClassifier(learning_rate=0.1, n_estimators=200, max_depth=5)
gb_tuned.fit(x_train, y_train)

# %% [code]
# Make predictions on the test set
GBpred = gb_tuned.predict(x_test)

# %% [code]
# Print the classification report
print(classification_report(y_test, GBpred))

# %% [code]
cm = confusion_matrix(y_test, GBpred)
# calculate sensitivity/recall
sensitivity = recall_score(y_test, GBpred)
# calculate specificity
specificity = cm[0,0] / (cm[0,0] + cm[0,1])
# print the results
print("Sensitivity:", sensitivity)
print("Specificity:", specificity)

# %% [code]
from sklearn.metrics import RocCurveDisplay
rfc_disp = RocCurveDisplay.from_estimator(gb_tuned, x_test, y_test)
plt.show()

# %% [code]
# Model 8: XGB (eXtreme gradiant boosting)

# %% [code]
#XGB grid search(done) and model training
get_ipython().system('pip install xgboost')
from xgboost import XGBClassifier
xgb_tuned=XGBClassifier(learning_rate= 0.01, max_depth= 3, n_estimators= 200)
xgb_tuned.fit(x_train, y_train)

# %% [code]
XGBpred= xgb_tuned.predict(x_test)
print(classification_report(y_test, XGBpred))

# %% [code]
cm = confusion_matrix(y_test, XGBpred)
# calculate sensitivity/recall
sensitivity = recall_score(y_test, XGBpred)
# calculate specificity
specificity = cm[0,0] / (cm[0,0] + cm[0,1])
# print the results
print("Sensitivity:", sensitivity)
print("Specificity:", specificity)

# %% [code]
from sklearn.metrics import RocCurveDisplay
rfc_disp = RocCurveDisplay.from_estimator(xgb_tuned, x_test, y_test)
plt.show()

# %% [code]
# Model 8: Ensemble Learning 

# %% [code]
# Import required libraries
from sklearn.ensemble import VotingClassifier

# %% [code]
# Create an ensemble model using VotingClassifier
ensemble_model = VotingClassifier(estimators=[('rf',rfc_tuned), ('xgb', xgb_tuned)], voting='soft')

# %% [code]
# Fit the ensemble model to the data
ensemble_model.fit(x_train, y_train)

# %% [code]
# Predict the target variable
y_pred_ensemble = ensemble_model.predict(x_train)

# %% [code]
print(classification_report(y_train, y_pred_ensemble))

# %% [code]
from sklearn.metrics import RocCurveDisplay
rfc_disp = RocCurveDisplay.from_estimator(ensemble_model, x_test, y_test)
plt.show()

# %% [code]
# Ensure the predictions have the same number of samples
min_samples = min(len(rfc_pred), len(XGBpred))
rfc_predictions = rfc_pred[:min_samples]
xgb_predictions = XGBpred[:min_samples]
y_test = y_test[:min_samples]

# %% [code]
ensemble_predictions = []
for i in range(len(y_test)):
    # Majority voting
    votes = rfc_pred[i] + XGBpred[i]
    ensemble_predictions.append(1 if votes >= 2 else 0)

# %% [code]
cm = confusion_matrix(y_test, ensemble_predictions)
# calculate sensitivity/recall
sensitivity = recall_score(y_test, ensemble_predictions)
# calculate specificity
specificity = cm[0,0] / (cm[0,0] + cm[0,1])
# print the results
print("Sensitivity:", sensitivity)
print("Specificity:", specificity)

# %% [code]
#So, the ensemble prediction provided the best model.
#plot all the roc curves in one plot
# Compute the ROC curve and AUC for each model
rf_probablities = rfc_tuned.predict_proba(x_test)[:, 1]
knn_probablities = KNN_tuned.predict_proba(x_test)[:, 1]
nb_probablities = nb_tuned.predict_proba(x_test)[:, 1]
lr_probablities = lr_tuned.predict_proba(x_test)[:, 1]
svm_probabilities = svc_tuned.predict_proba(x_test)[:, 1]
xg_probabilities = gb_tuned.predict_proba(x_test)[:, 1]
xgb_probabilities = xgb_tuned.predict_proba(x_test)[:, 1]
ensemble_probablities = ensemble_model.predict_proba(x_test)[:, 1]

# %% [code]
# Compute the ROC curve and AUC for each model
from sklearn.metrics import roc_curve
from sklearn.metrics import auc

svm_fpr, svm_tpr, _ = roc_curve(y_test, svm_probabilities)
svm_auc = auc(svm_fpr, svm_tpr)

rf_fpr, rf_tpr, _ = roc_curve(y_test, rf_probablities)
rf_auc = auc(rf_fpr, rf_tpr)

knn_fpr, knn_tpr, _ = roc_curve(y_test, knn_probablities)
knn_auc = auc(knn_fpr, knn_tpr)

nb_fpr, nb_tpr, _ = roc_curve(y_test, nb_probablities)
nb_auc = auc(nb_fpr, nb_tpr)

lr_fpr, lr_tpr, _ = roc_curve(y_test, lr_probablities)
lr_auc = auc(lr_fpr, lr_tpr)

xg_fpr, xg_tpr, _ = roc_curve(y_test, xg_probabilities)
xg_auc = auc(xg_fpr, xg_tpr)

xgb_fpr, xgb_tpr, _ = roc_curve(y_test, xgb_probabilities)
xgb_auc = auc(xgb_fpr, xgb_tpr)

ensemble_fpr, ensemble_tpr, _ = roc_curve(y_test, ensemble_probablities)
ensemble_auc = auc(ensemble_fpr, ensemble_tpr)

# %% [code]
# Plot the ROC curves
plt.figure(figsize=(8, 6))
plt.plot(rf_fpr, rf_tpr, label='Random forest classifier (AUC = {:.2f})'.format(rf_auc))
plt.plot(knn_fpr, knn_tpr, label='K nearest neighbor (AUC = {:.2f})'.format(knn_auc))
plt.plot(svm_fpr, svm_tpr, label='Support Vector Machine (AUC = {:.2f})'.format(svm_auc))
plt.plot(nb_fpr, nb_tpr, label='Naive bayes (AUC = {:.2f})'.format(nb_auc))
plt.plot(lr_fpr, lr_tpr, label='Logistic regression (AUC = {:.2f})'.format(lr_auc))
plt.plot(xg_fpr, xg_tpr, label='Gradient Boosting (AUC = {:.2f})'.format(xg_auc))
plt.plot(xgb_fpr, xgb_tpr, label='XGBoost (AUC = {:.2f})'.format(xgb_auc))
plt.plot(ensemble_fpr, ensemble_tpr, label='Ensemble model (AUC = {:.2f})'.format(ensemble_auc))
plt.plot([0, 1], [0, 1], linestyle='--', color='r', label='Random')
plt.xlabel('False Positive Rate')
plt.ylabel('True Positive Rate')
plt.title('Receiver Operating Characteristic (ROC) Curve')
plt.legend()
plt.grid(True)
plt.savefig('ROC.tiff', bbox_inches="tight",dpi = 700)
