# Supplementary material for: Application of machine learning algorithms to predict early childhood development in children aged 24–59 months across three East African countries
Source: PLoS One. 2025 Sep 12;20(9):e0332023. doi: 10.1371/journal.pone.0332023 (PMC12431311; doi:10.1371/journal.pone.0332023)
Supplement: S1 Syntax — (ZIP) [file pone.0332023.s002.zip › ECD_Resampling-checkpoint.ipynb]

# %% [code]
# Libraries
import pandas as pd
import numpy as np
import matplotlib.pyplot as plt
import seaborn as sns
from mpl_toolkits.mplot3d import Axes3D
from sklearn.preprocessing import StandardScaler
import os
os.chdir('..')
get_ipython().run_line_magic('matplotlib', 'inline')
import json
import glob

# %% [code]
#set the path/data location
data = pd.read_stata("C:/Users/Tester/Desktop/ECD - East Africa/cleaned_EA.dta")

# %% [code]
#since we updated the anconda, the numpy gotta be downgraded to function. Therefore:# pip install "numpy<2"

# %% [code]
#dropping variables with missing >= 40%#
data= data.drop('birth_wt', axis=1)
data= data.drop('baby_postnatal_check', axis=1)
data= data.drop('stunted', axis=1)
data= data.drop('wasted', axis=1)
data= data.drop('overwt', axis=1)
data= data.drop('underwt', axis=1)
data= data.drop('number_ANC', axis=1)
data= data.drop('fathers_edu', axis=1)
data= data.drop('health_insurance', axis=1)
data= data.drop('frequency_internet_use', axis=1)

# %% [code]
from sklearn.preprocessing import LabelEncoder 

# %% [code]
# Convert categorical data to numerical data using LabelEncoder 
le = LabelEncoder()
data['child_sex'] = le.fit_transform(data['child_sex'])
data['child_age'] = le.fit_transform(data['child_age'])
data['residence'] = le.fit_transform(data['residence'])
data['supplemented_VitA'] = le.fit_transform(data['supplemented_VitA'])
data['drug_intestinal_parasite'] = le.fit_transform(data['drug_intestinal_parasite'])
data['HH_head_sex'] = le.fit_transform(data['HH_head_sex'])
data['birth_order'] = le.fit_transform(data['birth_order'])
data['preceding_birth_interval'] = le.fit_transform(data['preceding_birth_interval'])
data['EaChDisease'] = le.fit_transform(data['EaChDisease'])
data['current_age'] = le.fit_transform(data['current_age'])
data['education_level'] = le.fit_transform(data['education_level'])
data['marital_status'] = le.fit_transform(data['marital_status'])
data['working_status'] = le.fit_transform(data['working_status'])
data['wealth_Index'] = le.fit_transform(data['wealth_Index'])
data['distance_to_facility'] = le.fit_transform(data['distance_to_facility'])
data['media_exposure'] = le.fit_transform(data['media_exposure'])
data['No_HH_Member'] = le.fit_transform(data['No_HH_Member'])
data['diarrhea'] = le.fit_transform(data['diarrhea'])
data['cough'] = le.fit_transform(data['cough'])
data['internet_use'] = le.fit_transform(data['internet_use'])

# %% [code]
#define the independent and outcome variables
X= data.drop(["ECD"], axis = 1)
Y= data["ECD"]

# %% [code]
# Train/Test split
from sklearn.model_selection import train_test_split
x_train, x_test, y_train, y_test = train_test_split(X, Y, test_size = 0.2, random_state = 42)

# %% [code]
#instal imblearn
get_ipython().system('pip install imblearn')

# %% [code]
#see the imbalance
sns.countplot(x ='ECD', data=data) 

# %% [code]
# Baseline Model training with the raw dataset
from sklearn.ensemble import RandomForestClassifier
clf = RandomForestClassifier(n_estimators = 500, max_depth = 4, max_features = 3, bootstrap = True, random_state = 22).fit(x_train, y_train)

# %% [code]
from sklearn.metrics import classification_report
baseline_prediction = clf.predict(x_test)

# %% [code]
#Grid search (done already) and Train RF
from sklearn.ensemble import RandomForestClassifier
rfc_tuned = RandomForestClassifier(criterion = 'gini', max_depth = 4, max_features= 'sqrt', min_samples_leaf= 1, min_samples_split= 10, n_estimators = 50, random_state = 42)
rfc_tuned.fit(x_train, y_train)

# %% [code]
# Check the model performance
print(classification_report(y_test, baseline_prediction))

# %% [code]
#we will try 3 methods and choose the best one
#option one- Random oversampler/ Randomly over sample the minority class
from imblearn.over_sampling import RandomOverSampler
ros = RandomOverSampler(random_state=42)
X_train_ros, y_train_ros= ros.fit_resample(x_train, y_train)

# %% [code]
# Check the number of records after over sampling
from collections import Counter
print(sorted(Counter(y_train_ros).items()))

# %% [code]
#fit the resampled data
ros_model = clf.fit(X_train_ros, y_train_ros)
ros_prediction = ros_model.predict(x_test)

# %% [code]
# Check the model performance
print(classification_report(y_test, ros_prediction)) 

# %% [code]
print("X_train_ros shape:", X_train_ros.shape)
print("x_test shape:", x_test.shape)

# %% [code]
# SMOTE: Randomly over sample the minority class
from imblearn.over_sampling import SMOTE
smote = SMOTE(random_state=42)
X_train_smote, y_train_smote= smote.fit_resample(x_train, y_train)

# %% [code]
# Check the number of records after over sampling
print(sorted(Counter(y_train_smote).items()))

# %% [code]
smote_model = clf.fit(X_train_smote, y_train_smote)
smote_prediction = smote_model.predict(x_test)

# %% [code]
# Check the model performance
print(classification_report(y_test, smote_prediction)) 

# %% [code]
#now try nearmiss undersampling
from imblearn.under_sampling import NearMiss
nearmiss = NearMiss()
X_train_nearmiss, y_train_nearmiss = nearmiss.fit_resample(x_train, y_train)

# %% [code]
# Check the number of records after under sampling
print(sorted(Counter(y_train_nearmiss).items()))

# %% [code]
nearmiss_model = clf.fit(X_train_nearmiss, y_train_nearmiss)
nearmiss_prediction = nearmiss_model.predict(x_test)

# %% [code]
# Check the model performance
print(classification_report(y_test, nearmiss_prediction)) 

# %% [code]
# Randomly under sample the majority class
from imblearn.under_sampling import RandomUnderSampler
rus = RandomUnderSampler(random_state=42)
X_train_rus, y_train_rus= rus.fit_resample(x_train, y_train)

# %% [code]
# Check the number of records after under sampling
print(sorted(Counter(y_train_rus).items()))

# %% [code]
rus_model = clf.fit(X_train_rus, y_train_rus)
rus_prediction = rus_model.predict(x_test)

# %% [code]
# Check the model performance
print(classification_report(y_test, rus_prediction))

# %% [code]
